# Supplementary material for: Structural bases of IMiD selectivity that emerges by 5-hydroxythalidomide
Source: Nat Commun. 2020 Sep 14;11:4578. doi: 10.1038/s41467-020-18488-4 (PMC7490372; doi:10.1038/s41467-020-18488-4)
Supplement: Supplementary file 4 — Source Data [file 41467_2020_18488_MOESM4_ESM.xlsx]

## Sheet:  Fig. 1b 
Fig. 1b
		(R/S)-Thalidomide			(R)-Thalidomide			(S)-Thalidomide
	Thalidomide (µM)	Relative AS signal			Relative AS signal			Relative AS signal
	0	1.04143	0.964286	0.994286	1.04143	0.964286	0.994286	1.04143	0.964286	0.994286
	1.5625	4.87398	4.38618	4.4187	1.84553	1.83333	1.8252	8.69106	8.1626	8.02033
	3.125	9.19919	8.25203	8.21545	2.5	2.29268	2.13415	13.8333	13.2317	13.6707
	6.25	14.7642	13.4309	14.1707	4.75203	3.94715	4.28862	19.6341	18.8374	19.378
	12.5	22.0569	21.6748	20.0244	8.06098	7.97967	7.79675	25.4797	24.6667	24.2154
	25	26.4512	25.9472	24.4146	12.5894	13.7276	12.3252	27.0203	27.126	28.7764
	50	31.5407	29.0976	28.622	17.252	17.1748	17.7602	32.6098	29.1504	30.5
	100	32.7764	29.0122	30.0528	21.2154	21.1463	20.3577	33.3455	32.6504	31.2154
	200	35.4837	32.4593	32.874	23.065	24.7683	24.2967	35.8496	31.7276	33.2073
		(R/S)-5-Hydroxythalidomide			(R)-5-Hydroxythalidomide			(S)-5-Hydroxythalidomide
	5-Hydroxythalidomide (µM)	Relative AS signal			Relative AS signal			Relative AS signal
	0	1.04143	0.964286	0.994286	1.04143	0.964286	0.994286	1.04143	0.964286	0.994286
	1.5625	14.0285	13.3496	12.6951	3.56911	3.60163	3.60976	19.7561	18.1646	19.2256
	3.125	17.3943	17.9878	18.1016	5.97967	5.95935	5.97561	23.6707	21.3293	22.7378
	6.25	20.9065	21.6463	20.4797	10.5203	10.4228	11.1951	23.1951	26.5244	23.6524
	12.5	25.6463	25.5081	23.061	15.6057	15.2276	15.752	28.7602	26.1992	28.7398
	25	25.626	26.6138	24.7276	18.9553	18.626	19.4024	28.9634	32.0732	27.0935
	50	27.2846	27.5935	28.4756	21.6301	22.4431	23.6667	29.0041	28.9228	30.6911
	100	27.1301	28.1016	25.2195	24.3211	22.5	26.4553	27.9472	32.6016	29.878
	200	26.8496	26.2561	27.2398	24.2236	23.2927	24.7317	27.4593	30.9146	31.5244

## Sheet:  Fig. 3d
Fig. 3e
	Cell: CRBN-WT		1		2		3
	Syringe: (S)-5-Hydroxythalidomide		Mean	SD	Mean	SD	Mean	SD
	Model: OneSites	Chi2/DoF	234500		330200		114500
		N (sites)	1.02	0.0232	1.11	0.0239	1.02	0.0261
		K (M-1)	1270000	197000	2020000	391000	1010000	141000
		KD (μM)	0.787402		0.49505		0.990099
		ΔH (cal mol-1)	-13690	415.3	-12780	371.6	-12000	457.4
		ΔS (cal mol-1 deg-1)	-18		-14		-12.7
	Cell: CRBN-H353A		1		2		3
	Syringe: (S)-5-Hydroxythalidomide		Mean	SD	Mean	SD	Mean	SD
	Model: OneSites	Chi2/DoF	306100		120500		182900
		N (sites)	0.944	0.0639	0.971	0.0527	0.866	0.0491
		K (M-1)	461000	114000	414000	78300	441000	73500
		KD (μM)	2.1692		2.41546		2.26757
		ΔH (cal mol-1)	-11150	1005	-9189	665.1	-14690	1119
		ΔS (cal mol-1 deg-1)	-11.5		-5.12		-23.5
	Cell: CRBN-WT		1		2		3
	Syringe: (S)-Thalidomide		Mean	SD	Mean	SD	Mean	SD
	Model: OneSites	Chi2/DoF	27710		27950		12500
		N (sites)	1.15	0.0306	1.01	0.0285	1.3	0.0221
		K (M-1)	222000	22800	270000	29700	263000	21300
		KD (μM)	4.5045		3.7037		3.80228
		ΔH (cal mol-1)	-7791	287.9	-7569	294.8	-6023	144.5
		ΔS (cal mol-1 deg-1)	-1.67		-0.531		4.59
	Cell: CRBN-H353A		1		2		3
	Syringe: (S)-Thalidomide		Mean	SD	Mean	SD	Mean	SD
	Model: OneSites	Chi2/DoF	14350		38840		44660
		N (sites)	0.987	0.0189	1.09	0.0434	1.04	0.0404
		K (M-1)	232000	15300	215000	30800	231000	32500
		KD (μM)	4.31034		4.65116		4.329
		ΔH (cal mol-1)	-9454	247.2	-6854	375.8	-7608	408.8
		ΔS (cal mol-1 deg-1)	-7.16		1.41		-0.979

## Sheet:  Fig. 3e
Fig. 3e
	CRBN-WT	(S)-Thalidomide			(S)-5-Hydroxythalidomide
	Compound (µM)	Relative AS signal			Relative AS signal
	0	1.00277	1.00693	0.990291	1.00277	1.00693	0.990291
	1.5625	9.62829	7.50208	7.46463	18.9404	19.111	19.8433
	3.125	14.6338	13.1401	12.337	22.4272	21.3245	20.6214
	6.25	25.6477	19.1442	19.1318	24.6533	23.975	23.8128
	12.5	28.7268	24.7656	23.7337	25.8849	25.3273	26.5257
	25	30.6325	28.1983	27.5076	26.896	25.5562	26.5381
	50	33.0791	29.0888	29.1429	26.5548	26.4133	26.018
	100	34.9598	31.0236	29.9667	26.3176	27.154	25.7892
	200	35.0014	31.4854	31.9431	27.0749	26.3842	25.3024
	CRBN-H353A	(S)-Thalidomide			(S)-5-Hydroxythalidomide
	Compound (µM)	Relative AS signal			Relative AS signal
	0	0.998392	0.993569	1.00804	0.998392	0.993569	1.00804
	1.5625	3.04341	2.89871	3.28457	3.01447	2.75402	3.13505
	3.125	5.19936	5.18489	5.28617	4.36013	4.08039	4.36977
	6.25	9.80064	8.65756	11.3055	7.71222	5.96141	6.51125
	12.5	15.3376	14.291	15.3087	7.7074	7.35048	7.85209
	25	19.4566	20.9759	20.4068	9.30386	9.00482	9.35209
	50	22.664	23.9566	24.8441	9.9164	10.2154	9.86817
	100	25.8087	25.635	27.9068	10.7894	10.7074	11.0354
	200	27.7283	28.6785	28.1383	10.7653	11.1318	11.3344

## Sheet: Fig. 3f
Fig. 3f

## Sheet:  Fig. 4c 
Fig. 4c
		SALL4-WT			SALL4-V411Q			SALL4-V411Q/R418S
	(S)-Thalidomide (µM)	Relative AS signal			Relative AS signal			Relative AS signal
	0	0.993954	1.00484	1.00121	0.99759	1.01205	0.990361	0.970588	1.01623	1.01318
	1.5625	22.5599	24.1487	23.815	30	30.8566	33.412	23.8874	24.6116	25.068
	3.125	33.6203	34.636	34.578	43.5	42.3325	42.1807	37.7008	36.216	36.4625
	6.25	48.0798	45.2866	43.5163	52.5072	52.1386	53.5373	45.4959	46.7708	49.64
	12.5	54.1959	52.266	50.1511	59.7651	59.1904	60.0072	54.0761	57.8276	54.0304
	25	59.0206	54.5623	56.3071	63.9578	63.1518	63.4518	56.5892	57.0122	58.0862
	50	62.6917	58.2297	58.8827	66.3651	66.0108	65.4145	59.2728	60.2495	60.426
	100	66.5913	59.0206	60.7473	68.194	68.0639	68.0892	61.7586	62.0811	62.4493
	200	63.4643	59.9927	61.0048	66.3072	66.2892	68.7614	62.9696	61.6247	64.932
		SALL4-WT			SALL4-V411Q			SALL4-V411Q/R418S
	(S)-5-Hydroxythalidomide (µM)	Relative AS signal			Relative AS signal			Relative AS signal
	0	0.937244	1.01091	1.05184	0.961446	1.02289	1.01566	0.940162	0.93712	0.973631
	1.5625	38.1937	41.7749	41.8936	2.4759	2.49759	2.46145	2.44625	2.58925	2.63793
	3.125	44.9509	46.8745	47.5007	3.27108	3.12651	3.08313	3.09128	3.17951	2.99696
	6.25	45.925	49.8336	50.8813	3.67952	3.56024	3.75904	3.90669	3.79108	3.8002
	12.5	54.2415	52.6207	52.9031	4.34096	4.18193	4.4494	4.25963	4.41785	4.46653
	25	52.8786	55.2442	55.9318	4.35542	4.52169	4.51807	4.5	4.80426	4.81034
	50	52.6985	53.6562	54.4952	4.67349	4.67349	4.91928	4.84381	5.0142	5.19067
	100	53.7831	53.8322	56.6071	4.8	4.82169	5.02048	5.16329	5.1572	5.12373
	200	53.0341	54.6016	59.5007	4.68072	5.04578	5.24819	4.96247	5.22718	5.33367

## Sheet: Fig. 4d
Fig. 4d

## Sheet:  Fig. 4e
Fig. 4e
		IKZF1-WT			IKZF1-Q146V			IKZF1-Q146V/S153R
	(S)-Thalidomide (µM)	Relative AS signal			Relative AS signal			Relative AS signal
	0	0.980392	1	1.01961	0.933045	1.0108	1.05616	0.817097	1.01988	1.16302
	1.5625	6.22876	5.56209	5.5098	2.30022	2.19654	2.30022	1.56262	1.56859	1.38966
	3.125	12.8627	12.9085	12.5294	4.41253	4.16631	4.52916	2.26044	2.24254	2.08748
	6.25	24.7059	23.9281	23.1895	7.92441	8.78618	8.00864	4.1332	4.4672	3.9006
	12.5	35.2941	35.183	33.4183	14.378	13.5745	15.2721	6.9662	6.67992	6.30417
	25	43.0261	42.6471	41.732	18.3564	18.4341	20.5011	10.2346	9.34592	11.0219
	50	47.8431	48.8824	46.4771	22.594	24.2981	24.5313	12.34	11.171	11.9404
	100	50.451	51.2876	50.2876	24.486	26.2549	27.2333	13.4851	13.6819	14.0517
	200	54.719	53.8366	55.0915	26.6955	28.7171	29.4039	14.4453	13.7296	14.499
		IKZF1-WT			IKZF1-Q146V			IKZF1-Q146V/S153R
	(S)-5-Hydroxythalidomide (µM)	Relative AS signal			Relative AS signal			Relative AS signal
	0	0.937244	1.01091	1.05184	0.961446	1.02289	1.01566	0.940162	0.93712	0.973631
	1.5625	38.1937	41.7749	41.8936	2.4759	2.49759	2.46145	2.44625	2.58925	2.63793
	3.125	44.9509	46.8745	47.5007	3.27108	3.12651	3.08313	3.09128	3.17951	2.99696
	6.25	45.925	49.8336	50.8813	3.67952	3.56024	3.75904	3.90669	3.79108	3.8002
	12.5	54.2415	52.6207	52.9031	4.34096	4.18193	4.4494	4.25963	4.41785	4.46653
	25	52.8786	55.2442	55.9318	4.35542	4.52169	4.51807	4.5	4.80426	4.81034
	50	52.6985	53.6562	54.4952	4.67349	4.67349	4.91928	4.84381	5.0142	5.19067
	100	53.7831	53.8322	56.6071	4.8	4.82169	5.02048	5.16329	5.1572	5.12373
	200	53.0341	54.6016	59.5007	4.68072	5.04578	5.24819	4.96247	5.22718	5.33367

## Sheet: Fig. 4f
Fig. 4f

## Sheet:  Fig. 5c
Fig. 5c
	SALL4	Pomalidomide			5-Hydroxypomalidomide
	Compound (µM)	Relative AS signal			Relative AS signal
	0	1.00421	1.01684	0.978947	1.00421	1.01684	0.978947
	1.5625	34.8884	36.1958	36.36	30.3537	29.4695	34.9516
	3.125	40.1368	49.2063	43.1874	39.6063	38.3305	52.56
	6.25	50.04	52.9453	52.2758	42.6379	49.6232	52.9137
	12.5	57.0695	57.3726	55.0168	50.0147	47.3937	58.2126
	25	60.2021	60.0758	60.0568	49.8695	49.8632	58.3768
	50	62.6337	62.7726	62.2358	49.3453	49.3263	57.4358
	100	62.2484	65.5326	61.4147	45.5432	41.3747	57.6379
	IKZF1	Pomalidomide			5-Hydroxypomalidomide
	Compound (µM)	Relative AS signal			Relative AS signal
	0	1.02158	0.978417	1	1.02158	0.978417	1
	1.5625	22.9281	24.6259	20.6187	2.21583	2.43165	2.36691
	3.125	31.3957	34.5971	31.7698	3.07194	3.65468	3.82014
	6.25	39.1871	40.9137	39.4892	4.94245	5.45324	5.35252
	12.5	45.3165	43.446	46.5971	7.02158	7.16547	7.1295
	25	49.1151	48.9281	48.7842	8.43885	8.46043	8.51799
	50	53.2086	51.1295	50.9281	9.3741	9.05036	8.67626
	100	53.3094	51.705	52.0863	8.98561	8.43165	8.41007

## Sheet: Fig. 5d
Fig. 5d

[truncated: 3 more sheets:  Fig. 5e, Supplementary Fig. 1, Supplementary  Fig. 5]
